# Supplementary material for: Study on the Suitability of Tea Cultivars for Processing Oolong Tea from the Perspective of Aroma Based on Olfactory Sensory, Electronic Nose, and GC-MS Data Correlation Analysis
Source: Foods. 2022 Sep 16;11(18):2880. doi: 10.3390/foods11182880 (PMC9498329; doi:10.3390/foods11182880)
Supplement: Supplementary file 1 [file foods-11-02880-s001.zip]

Archive with 1 entries (1 files):
- foods-1898447-supplementary.pdf
